# Supplementary material for: Early Emergence of 5′ Terminally Deleted Coxsackievirus-B3 RNA Forms Is Associated with Acute and Persistent Infections in Mouse Target Tissues
Source: Vaccines (Basel). 2022 Jul 28;10(8):1203. doi: 10.3390/vaccines10081203 (PMC9413645; doi:10.3390/vaccines10081203)
Supplement: Supplementary file 1 [file vaccines-10-01203-s001.zip]

Archive with 1 entries (1 files):
- vaccines-1764355-supplementary.pdf
